# Supplementary material for: Proinflammatory allogeneic dendritic cells enhance the therapeutic efficacy of systemic anti-4-1BB treatment
Source: Front Immunol. 2023 Aug 15;14:1146413. doi: 10.3389/fimmu.2023.1146413 (PMC10466132; doi:10.3389/fimmu.2023.1146413)
Supplement: Supplementary file 2 [file Table_2.xlsx]

## Sheet: Sheet1
	Comparation groups	P value	P value summary
Figure 1
B	PBS VS α4-1BB/AlloDC	<0.0001	****
	AlloDC VS α4-1BB/AlloDC	0.0013	**
	α4-1BB vs α4-1BB/AlloDC	0.0394	*
	α4-1BB/AlloDC VS α4-1BB/AlloDC CD8 depletion	0.0031	**
D	Naïve vs Rechallenge mice	<0.0001	****
L	PBS VS α4-1BB/AlloDC	0.0042	**
	AlloDC VS α4-1BB/AlloDC	0.0009	***
	α4-1BB vs α4-1BB/AlloDC	0.0493	*
Figure 2
F CD45	PBS VS α4-1BB/AlloDC	0.0032	**
	AlloDC VS α4-1BB/AlloDC	0.0315	*
T cells	PBS VS α4-1BB/AlloDC	0.0092	**
	AlloDC vs α4-1BB/AlloDC	0.0127	*
CD8 T cells	PBS VS α4-1BB/AlloDC	0.0022	**
	AlloDC VS α4-1BB/AlloDC	0.0415	*
Figure 3
A	PBS VS α4-1BB/AlloDC	0.0014	*
B	PBS VS α4-1BB/AlloDC	0.0014	**
	AlloDC VS α4-1BB/AlloDC	0.0022	**
H	PBS VS α4-1BB/AlloDC	0.0174	*
	α4-1BB vs α4-1BB/ α4-1BB	0.0217	*
J	PBS VS α4-1BB/AlloDC	0.0127	*
K	PBS VS α4-1BB/AlloDC	0.0127	*
	α4-1BB vs α4-1BB/AlloDC	0.0235	*
M	PBS VS α4-1BB/AlloDC	0.0415	*
	AlloDC VS α4-1BB/AlloDC	0.0415	*
	α4-1BB vs α4-1BB/AlloDC	0.0415	*
N	PBS VS α4-1BB/AlloDC	0.0131	*
O	PBS VS α4-1BB/AlloDC	0.042	*
	AlloDC VS α4-1BB/AlloDC	0.0046	**
P	PBS VS α4-1BB/AlloDC	0.0415	*
	AlloDC VS α4-1BB/AlloDC	0.0032	**
	α4-1BB vs α4-1BB/AlloDC	0.0415	*
Figure 4
A	PBS VS α4-1BB/AlloDC	0.0063	**
	AlloDC VS α4-1BB/AlloDC	0.0043	**
	α4-1BB vs α4-1BB/AlloDC	0.0499	*
B	PBS VS α4-1BB/AlloDC	0.0066	**
C	PBS VS α4-1BB/AlloDC	0.0024	**
	AlloDC VS α4-1BB/AlloDC	0.036	*
D	PBS VS α4-1BB/AlloDC	0.0499	*
	AlloDC VS α4-1BB/AlloDC	0.0216	*
	α4-1BB vs α4-1BB/AlloDC	0.0216	*
E	PBS VS α4-1BB/AlloDC	0.0356	*
	α4-1BB vs α4-1BB/AlloDC	0.0119	*
F	PBS VS α4-1BB/AlloDC	0.0235	*
	AlloDC VS α4-1BB/AlloDC	0.0093	*
G	PBS VS α4-1BB/AlloDC	0.0174	*
	AlloDC VS α4-1BB/AlloDC	0.0066	**
	α4-1BB vs α4-1BB/AlloDC	0.032	*
H	PBS VS α4-1BB/AlloDC	0.0174	*
	AlloDC VS α4-1BB/AlloDC	0.0066	**
I	PBS VS α4-1BB/AlloDC	0.0416	*
	AlloDC VS α4-1BB/AlloDC	0.0127	*
J	PBS VS α4-1BB/AlloDC	0.0048	**
	α4-1BB vs PBS	0.0145	*
Supplementary figure
A	AlloDC VS α4-1BB/AlloDC	0.0055	**
	PBS VS α4-1BB/AlloDC	0.0275	*
	AlloDC VS α4-1BB	0.0009	***
B	PBS VS α4-1BB/AlloDC	0.0078	**
